# Supplementary material for: Different Oncologic Outcomes According to Margin Status (High-Grade Dysplasia vs. Carcinoma) in Patients Who Underwent Hilar Resection for Mid-Bile Duct Cancer
Source: Cancers (Basel). 2023 Oct 26;15(21):5166. doi: 10.3390/cancers15215166 (PMC10650487; doi:10.3390/cancers15215166)
Supplement: Supplementary file 1 [file cancers-15-05166-s001.zip]

Archive with 1 entries (1 files):
- cancers-2567371-supplementary.pdf
